# Supplementary material for: Toward Identifying a Multivariate Correlation of Septic Arthritis With a Machine Learning Approach: Time to Reset the Current Australasian Guidelines?
Source: Int J Rheum Dis. 2025 Aug 15;28(8):e70386. doi: 10.1111/1756-185x.70386 (PMC12357062; doi:10.1111/1756-185x.70386)
Supplement: Supplementary file 1 — Supporting Information S1: Original dataset collated as an MS Excel spreadsheet. [file APL-28-e70386-s001.xlsx]

## Sheet: SA Dataset
Patient ID	Gender	Age	Immunosuppression	Diabetes	Gout	Pseudogout	Autoimmune arthritis	Charlson Comorbidity Index	Antibiotic	Antibiotic duration (D)	Joint aspirated	Single joint	Aspirate cell count/uL	Washout	Hospital stay (D)	Newman Score	Synovial culture	Blood culture	Crystals	Limb	Inflammatory	Diagnosis
P1	Female	83	Absent	Absent	Absent	Absent	Absent	5	Yes	29	Elbow	Yes	828000	Yes	20	C	No growth	No growth	Yes	Upper	Yes	SA
P2	Male	51	Absent	Present	Absent	Absent	Absent	6	Yes	58	Shoulder	Yes	810000	Yes	11	A	Growth	No growth	No	Upper	Yes	SA
P4	Female	23	Absent	Absent	Absent	Absent	Absent	0	Yes	5	Knee	Yes	679000	No	7	C	No growth	No growth	Yes	Lower	Yes	AA
P5	Male	50	Absent	Present	Absent	Absent	Absent	6	Yes	79	Shoulder	No	620000	Yes	49	B	No growth	Growth	No	Upper	Yes	SA
P6	Female	2	Absent	Absent	Absent	Absent	Absent	0	No	21	Knee	Yes	85500	Yes	4	A	No growth	No growth	Yes	Lower	Yes	SA
P8	Female	54	Absent	Absent	Absent	Absent	Absent	1	No	25	Hip	Yes	414000	Yes	22	C	No growth	No growth	No	Lower	Yes	SA
P9	Male	71	Absent	Present	Absent	Absent	Absent	9	No	0	Elbow	Yes	369000	No	12	C	No growth	No growth	Yes	Upper	Yes	AA
P10	Male	39	Absent	Absent	Present	Absent	Absent	0	No	0	Ankle	Yes	346500	No	6	C	No growth	No growth	Yes	Lower	Yes	AA
P11	Male	25	Absent	Absent	Present	Absent	Absent	0	No	5	Elbow	Yes	342000	Yes	7	C	No growth	Undetermined	Yes	Upper	Yes	AA
P12	Male	31	Absent	Absent	Absent	Absent	Absent	0	No	3	Wrist	Yes	324000	Yes	5	C	No growth	No growth	No	Upper	Yes	AA
P14	Male	21	Absent	Absent	Absent	Absent	Absent	0	No	4	Elbow	Yes	306000	Yes	5	C	No growth	No growth	Yes	Upper	Yes	AA
P15	Male	45	Absent	Absent	Absent	Absent	Absent	0	No	36	Knee	Yes	303000	Yes	25	C	No growth	No growth	No	Lower	Yes	SA
P16	Male	48	Absent	Absent	Absent	Absent	Absent	0	No	28	Hip	Yes	302400	Yes	16	C	No growth	No growth	No	Lower	Yes	SA
P17	Male	81	Absent	Absent	Present	Absent	Absent	4	No	53	Shoulder	Yes	300000	Yes	39	A	Growth	Growth	No	Upper	Yes	SA
P19	Male	78	Absent	Present	Absent	Absent	Absent	11	No	0	Knee	Yes	244800	No	90	C	No growth	No growth	Yes	Lower	Yes	AA
P20	Male	41	Absent	Absent	Absent	Absent	Absent	1	Yes	87	Shoulder	No	244000	Yes	51	B	No growth	Growth	No	Upper	Yes	SA
P21	Female	67	Absent	Absent	Absent	Absent	Absent	2	No	91	Knee	Yes	234000	Yes	33	A	Growth	Growth	No	Lower	Yes	SA
P23	Male	58	Absent	Absent	Absent	Absent	Absent	1	No	5	Knee	Yes	226800	Yes	5	C	No growth	Undetermined	Yes	Lower	Yes	AA
P26	Male	57	Absent	Absent	Absent	Absent	Present	1	No	0	Knee	Yes	225000	No	10	C	No growth	Undetermined	No	Lower	Yes	AA
P27	Female	74	Absent	Absent	Absent	Absent	Absent	6	No	28	Knee	Yes	223200	Yes	9	C	No growth	Undetermined	No	Lower	Yes	SA
P28	Male	45	Absent	Absent	Absent	Absent	Absent	0	No	37	Knee	Yes	303000	Yes	25	C	No growth	Undetermined	No	Lower	Yes	SA
P29	Male	55	Absent	Absent	Absent	Absent	Absent	5	Yes	14	Knee	No	198000	Yes	17	B	No growth	No growth	No	Lower	Yes	SA
P30	Male	59	Absent	Absent	Present	Absent	Absent	1	No	0	Knee	No	198000	No	2	C	No growth	No growth	Yes	Lower	Yes	AA
P31	Male	58	Absent	Absent	Present	Present	Absent	1	No	1	Elbow	Yes	198000	No	2	C	No growth	Undetermined	Yes	Upper	Yes	AA
P32	Female	57	Absent	Present	Absent	Absent	Absent	6	No	42	Shoulder	Yes	187200	Yes	18	B	No growth	Growth	No	Upper	Yes	SA
P33	Female	56	Absent	Absent	Absent	Absent	Absent	3	No	28	Wrist	Yes	186000	Yes	4	C	No growth	No growth	No	Upper	Yes	SA
P34	Male	54	Absent	Absent	Absent	Absent	Absent	1	No	2	Hip	Yes	180000	Yes	3	C	No growth	No growth	No	Lower	Yes	AA
P35	Female	47	Absent	Absent	Present	Absent	Absent	2	Yes	46	Knee	Yes	174600	Yes	34	C	No growth	Undetermined	No	Lower	Yes	SA
P36	Female	49	Absent	Present	Absent	Absent	Absent	1	No	5	Knee	Yes	171000	Yes	5	C	No growth	No growth	No	Lower	Yes	SA
P37	Male	35	Absent	Absent	Present	Absent	Absent	0	No	0	Ankle	Yes	168300	No	1	C	No growth	No growth	Yes	Lower	Yes	AA
P38	Female	77	Absent	Absent	Absent	Absent	Absent	3	Yes	6	Knee	Yes	168000	Yes	6	C	No growth	No growth	No	Lower	Yes	SA
P39	Male	63	Absent	Absent	Absent	Absent	Absent	2	No	0	Ankle	Yes	165600	No	2	C	No growth	Undetermined	Yes	Lower	Yes	AA
P40	Male	69	Absent	Absent	Absent	Absent	Absent	5	Yes	37	Shoulder	Yes	162000	Yes	98	A	Growth	No growth	No	Upper	Yes	SA
P41	Male	72	Absent	Absent	Present	Absent	Absent	5	No	5	Knee	Yes	162000	Yes	6	C	No growth	No growth	Yes	Lower	Yes	AA
P42	Female	64	Absent	Present	Absent	Absent	Absent	3	Yes	42	Shoulder	No	162000	Yes	259	A	Growth	Growth	No	Upper	Yes	SA
P43	Male	55	Absent	Absent	Present	Absent	Absent	1	No	0	Knee	Yes	158400	No	1	C	No growth	Undetermined	Yes	Lower	Yes	AA
P45	Male	71	Absent	Present	Absent	Absent	Absent	4	No	36	Knee	Yes	151200	Yes	19	A	Growth	No growth	No	Lower	Yes	SA
P47	Male	60	Absent	Absent	Present	Absent	Absent	2	No	0	Hip	Yes	148500	No	3	C	No growth	Undetermined	Yes	Lower	Yes	AA
P48	Male	40	Absent	Absent	Absent	Absent	Absent	0	No	31	Ankle	Yes	144000	Yes	11	A	Growth	No growth	No	Lower	Yes	SA
P49	Male	72	Absent	Present	Absent	Absent	Absent	5	No	0	Knee	Yes	144000	No	10	C	No growth	Undetermined	Yes	Lower	Yes	AA
P50	Male	67	Absent	Absent	Absent	Absent	Absent	2	No	4	Knee	Yes	138000	Yes	5	C	No growth	Undetermined	Yes	Lower	Yes	AA
P51	Male	33	Absent	Absent	Absent	Absent	Absent	0	No	4	Knee	Yes	136000	Yes	4	C	No growth	No growth	Yes	Lower	Yes	AA
P52	Male	72	Absent	Absent	Present	Absent	Absent	4	No	0	Elbow	Yes	136000	No	2	C	No growth	Undetermined	Yes	Upper	Yes	AA
P53	Male	52	Present	Absent	Absent	Absent	Present	2	No	0	Knee	No	135000	No	0	C	No growth	No growth	No	Lower	Yes	AA
P54	Female	10	Absent	Absent	Absent	Absent	Absent	0	No	39	Knee	Yes	130800	Yes	39	A	Growth	Growth	No	Lower	Yes	SA
P55	Male	62	Absent	Absent	Present	Absent	Absent	2	No	0	Knee	No	126000	No	1	C	No growth	Undetermined	Yes	Lower	Yes	AA
P56	Male	47	Absent	Present	Present	Absent	Absent	2	No	3	Knee	Yes	121200	Yes	5	C	No growth	No growth	Yes	Lower	Yes	SA
P57	Female	75	Absent	Absent	Absent	Absent	Absent	3	No	0	Knee	Yes	117000	No	3	C	No growth	No growth	No	Lower	No	AA
P58	Male	10	Absent	Absent	Absent	Absent	Absent	0	No	28	Knee	Yes	117000	Yes	27	C	No growth	No growth	No	Lower	Yes	SA
P59	Male	48	Absent	Absent	Absent	Absent	Absent	0	No	2	Ankle	Yes	117000	Yes	5	C	No growth	No growth	Yes	Lower	Yes	AA
P60	Male	40	Absent	Absent	Absent	Absent	Absent	0	No	0	Knee	Yes	115800	No	1	C	No growth	No growth	Yes	Lower	Yes	AA
P61	Male	36	Absent	Absent	Absent	Absent	Absent	0	No	42	Knee	Yes	115200	Yes	27	C	No growth	Undetermined	No	Lower	Yes	SA
P63	Male	52	Present	Absent	Present	Absent	Present	1	No	0	Elbow	No	114300	No	2	C	No growth	No growth	Yes	Upper	Yes	AA
P64	Male	78	Absent	Absent	Present	Absent	Absent	4	No	0	Knee	Yes	113400	No	2	C	No growth	No growth	Yes	Lower	Yes	AA
P65	Male	54	Absent	Absent	Present	Absent	Absent	1	No	0	Knee	Yes	112950	No	1	C	No growth	Undetermined	Yes	Lower	Yes	AA
P67	Male	30	Absent	Absent	Absent	Absent	Absent	0	No	3	Knee	Yes	111600	Yes	4	C	No growth	Undetermined	Yes	Lower	Yes	AA
P68	Male	57	Absent	Absent	Present	Absent	Absent	1	No	3	Knee	Yes	111600	Yes	5	C	No growth	No growth	Yes	Lower	Yes	AA
P69	Male	61	Absent	Absent	Absent	Absent	Absent	2	No	8	Knee	Yes	109200	Yes	11	C	No growth	Undetermined	Yes	Lower	Yes	AA
P70	Male	70	Absent	Present	Absent	Absent	Absent	4	No	11	Knee	No	108000	Yes	36	C	No growth	No growth	Yes	Lower	Yes	AA
P72	Male	82	Absent	Absent	Absent	Absent	Absent	4	No	0	Knee	Yes	106200	No	2	C	No growth	No growth	Yes	Lower	Yes	AA
P73	Male	61	Absent	Absent	Absent	Absent	Absent	3	No	0	Knee	Yes	106200	No	1	C	No growth	No growth	Yes	Lower	Yes	AA
P75	Male	44	Absent	Absent	Absent	Absent	Absent	0	No	10	Knee	Yes	104400	Yes	5	C	No growth	Undetermined	Yes	Lower	Yes	SA
P76	Female	86	Absent	Absent	Absent	Absent	Absent	6	Yes	42	Knee	Yes	103800	No	44	B	No growth	Growth	Yes	Lower	Yes	SA
P77	Male	48	Absent	Present	Present	Absent	Absent	1	No	0	Knee	Yes	103800	No	3	C	No growth	Undetermined	Yes	Lower	Yes	AA
P78	Male	83	Absent	Absent	Absent	Absent	Absent	8	No	3	Knee	Yes	99000	Yes	43	C	No growth	No growth	Yes	Lower	Yes	AA
P79	Male	56	Absent	Absent	Absent	Absent	Absent	2	No	0	Knee	Yes	99000	No	2	C	No growth	No growth	Yes	Lower	Yes	AA
P80	Female	40	Absent	Absent	Absent	Absent	Present	1	No	6	Knee	Yes	99000	Yes	9	C	No growth	Undetermined	No	Lower	Yes	AA
P81	Male	62	Present	Present	Present	Absent	Present	4	Yes	24	Ankle	Yes	98100	Yes	39	C	No growth	No growth	Yes	Lower	Yes	AA
P82	Male	60	Absent	Absent	Present	Absent	Absent	2	No	4	Elbow	Yes	98100	Yes	7	C	No growth	No growth	Yes	Upper	Yes	AA
P83	Male	29	Absent	Absent	Present	Absent	Absent	0	No	0	Ankle	Yes	93600	No	4	C	No growth	Undetermined	Yes	Lower	Yes	AA
P84	Female	68	Absent	Absent	Absent	Absent	Absent	2	No	6	Wrist	Yes	93600	Yes	6	C	No growth	Undetermined	No	Upper	No	AA
P85	Male	59	Absent	Present	Present	Absent	Absent	7	No	0	Knee	Yes	93600	No	8	C	No growth	No growth	Yes	Lower	Yes	AA
P86	Male	60	Absent	Absent	Present	Absent	Absent	2	No	0	Knee	Yes	92400	No	2	C	No growth	Undetermined	Yes	Lower	Yes	AA
P88	Female	45	Present	Present	Absent	Absent	Present	4	No	30	Knee	Yes	90000	Yes	17	C	No growth	No growth	No	Lower	Yes	SA
P89	Male	28	Absent	Absent	Absent	Absent	Absent	0	No	0	Knee	No	89100	No	6	C	No growth	No growth	No	Lower	Yes	AA
P90	Female	65	Absent	Absent	Present	Absent	Absent	2	No	0	Knee	Yes	88200	No	1	C	No growth	Undetermined	Yes	Lower	Yes	AA
P91	Female	65	Absent	Present	Absent	Absent	Absent	7	Yes	0	Knee	Yes	88200	No	23	C	No growth	No growth	Yes	Lower	Yes	AA
P92	Male	54	Absent	Absent	Present	Absent	Absent	1	No	1	Knee	Yes	87750	No	3	C	No growth	Undetermined	Yes	Lower	Yes	AA
P93	Male	63	Absent	Absent	Present	Absent	Absent	2	No	0	Knee	Yes	87300	No	1	C	No growth	Undetermined	Yes	Lower	Yes	AA
P94	Male	30	Absent	Absent	Present	Absent	Absent	0	No	1	Knee	Yes	86400	No	1	C	No growth	Undetermined	Yes	Lower	Yes	AA
P95	Male	48	Absent	Absent	Present	Absent	Absent	0	No	7	Knee	Yes	86400	Yes	8	C	No growth	Undetermined	Yes	Lower	Yes	AA
P96	Male	65	Absent	Absent	Absent	Absent	Absent	3	Yes	8	Ankle	Yes	85800	No	5	C	No growth	No growth	Yes	Lower	Yes	AA
P97	Male	53	Absent	Absent	Absent	Absent	Absent	1	Yes	2	Knee	No	85500	Yes	7	C	No growth	No growth	No	Lower	Yes	AA
P98	Male	62	Absent	Present	Absent	Absent	Absent	5	No	0	Knee	No	84600	No	13	C	No growth	Undetermined	Yes	Lower	Yes	AA
P99	Male	79	Absent	Absent	Absent	Absent	Absent	4	No	0	Knee	Yes	82800	No	8	C	No growth	Undetermined	No	Lower	No	AA
P100	Male	5	Absent	Absent	Absent	Absent	Absent	0	No	28	Knee	Yes	81000	Yes	19	A	Growth	No growth	No	Lower	Yes	SA
P101	Male	59	Absent	Present	Present	Absent	Absent	7	No	0	Knee	Yes	81000	No	4	C	No growth	No growth	Yes	Lower	Yes	AA
P102	Male	59	Absent	Absent	Present	Absent	Present	2	No	0	Knee	No	77400	No	0	C	No growth	Undetermined	Yes	Lower	Yes	AA
P103	Male	42	Absent	Absent	Absent	Absent	Absent	0	No	0	Knee	Yes	76500	No	1	C	No growth	No growth	Yes	Lower	Yes	AA
P104	Male	59	Absent	Present	Present	Absent	Absent	7	No	3	Knee	No	76500	No	4	C	No growth	No growth	Yes	Lower	Yes	AA
P105	Female	84	Absent	Present	Absent	Absent	Absent	5	Yes	69	Knee	Yes	76400	Yes	15	A	No growth	Growth	Yes	Lower	Yes	SA
P106	Female	23	Absent	Absent	Absent	Absent	Absent	0	No	0	Knee	Yes	74700	No	1	C	No growth	Undetermined	No	Lower	No	AA
P107	Male	75	Absent	Absent	Present	Absent	Absent	5	No	0	Knee	Yes	72100	No	1	C	No growth	No growth	Yes	Lower	Yes	AA
P108	Female	42	Present	Present	Absent	Absent	Present	2	No	20	Hip	Yes	72000	Yes	28	C	No growth	No growth	No	Lower	Yes	SA
P110	Male	49	Absent	Absent	Absent	Absent	Absent	0	No	0	Knee	Yes	72000	No	4	C	No growth	Undetermined	No	Lower	No	AA
P111	Male	65	Absent	Present	Present	Absent	Absent	3	No	0	Knee	No	72000	No	3	C	No growth	Undetermined	Yes	Lower	Yes	AA
P113	Male	49	Present	Absent	Absent	Absent	Present	1	No	0	Knee	No	71200	No	3	C	No growth	No growth	No	Lower	Yes	AA
P115	Male	55	Absent	Absent	Present	Absent	Absent	1	No	0	Knee	Yes	70200	No	1	C	No growth	Undetermined	Yes	Lower	Yes	AA
P116	Male	56	Absent	Absent	Absent	Absent	Absent	1	No	0	Knee	Yes	70000	No	1	C	No growth	Undetermined	Yes	Lower	Yes	AA
P117	Male	3	Absent	Absent	Absent	Absent	Absent	0	Yes	48	Knee	Yes	68400	Yes	43	C	No growth	No growth	No	Lower	Yes	SA
P118	Male	76	Absent	Absent	Present	Absent	Absent	5	No	0	Knee	Yes	67500	No	1	C	No growth	Undetermined	Yes	Lower	Yes	AA
P119	Male	40	Absent	Absent	Absent	Absent	Absent	0	No	0	Knee	Yes	67000	No	1	C	No growth	Undetermined	Yes	Lower	No	AA
P120	Female	15	Present	Absent	Absent	Absent	Absent	3	No	4	Knee	Yes	66600	Yes	7	C	No growth	No growth	No	Lower	Yes	AA
P121	Male	70	Absent	Absent	Absent	Absent	Absent	3	No	0	Knee	Yes	66600	No	2	C	No growth	Undetermined	Yes	Lower	Yes	AA
P123	Female	45	Absent	Present	Absent	Absent	Absent	5	Yes	43	Knee	Yes	66000	Yes	21	C	No growth	No growth	No	Lower	Yes	SA
P124	Male	68	Absent	Present	Present	Absent	Absent	7	No	0	Knee	No	65400	No	32	C	No growth	No growth	No	Lower	Yes	AA
P126	Male	49	Absent	Present	Present	Absent	Absent	1	No	0	Knee	Yes	64500	No	2	C	No growth	Undetermined	Yes	Lower	Yes	AA
P127	Male	68	Absent	Absent	Absent	Absent	Absent	3	No	1	Knee	Yes	63000	No	2	C	No growth	No growth	Yes	Lower	Yes	AA
P128	Male	63	Absent	Absent	Present	Absent	Absent	3	No	0	Knee	Yes	63000	No	1	C	No growth	Undetermined	Yes	Lower	Yes	AA
P129	Male	60	Absent	Present	Absent	Absent	Absent	5	No	0	Knee	No	63000	No	6	C	No growth	Undetermined	No	Lower	Yes	AA
P130	Female	40	Present	Absent	Absent	Absent	Present	1	No	0	Knee	Yes	63000	No	2	C	No growth	Undetermined	No	Lower	Yes	AA
P131	Male	39	Absent	Present	Present	Absent	Absent	1	No	0	Ankle	No	63000	No	3	C	No growth	No growth	Yes	Lower	Yes	AA
P134	Male	61	Absent	Present	Absent	Absent	Absent	3	No	5	Knee	Yes	62400	Yes	7	C	No growth	Undetermined	Yes	Lower	Yes	AA
P135	Female	30	Absent	Absent	Absent	Absent	Absent	0	No	3	Knee	No	60600	No	5	C	No growth	No growth	No	Lower	Yes	AA
P137	Female	73	Absent	Present	Absent	Absent	Absent	8	Yes	10	Knee	Yes	60345	No	21	C	No growth	No growth	Yes	Lower	Yes	AA
P138	Male	70	Absent	Absent	Present	Absent	Absent	5	No	0	Knee	Yes	58550	No	1	C	No growth	Undetermined	Yes	Lower	Yes	AA
P139	Male	63	Absent	Absent	Present	Absent	Absent	7	Yes	0	Ankle	No	58500	No	6	C	No growth	No growth	Yes	Lower	Yes	AA
P141	Female	28	Absent	Absent	Absent	Absent	Absent	0	No	7	Knee	Yes	57600	No	5	B	No growth	Undetermined	No	Lower	Yes	SA
P142	Male	48	Absent	Absent	Present	Absent	Absent	0	No	0	Knee	Yes	57600	No	2	C	No growth	Undetermined	Yes	Lower	Yes	AA
P144	Male	30	Absent	Absent	Present	Absent	Absent	0	No	0	Knee	No	55800	No	3	C	No growth	No growth	Yes	Lower	Yes	AA
P145	Male	59	Absent	Absent	Present	Absent	Absent	1	No	0	Knee	No	55800	No	4	C	No growth	No growth	Yes	Lower	Yes	AA
P146	Male	67	Present	Absent	Absent	Absent	Present	6	Yes	0	Knee	No	54900	No	89	C	No growth	Undetermined	No	Lower	No	AA
P147	Female	39	Absent	Present	Present	Absent	Absent	1	No	0	Knee	Yes	54000	No	2	C	No growth	Undetermined	No	Lower	Yes	AA
P148	Male	57	Absent	Absent	Absent	Absent	Absent	2	Yes	363	Knee	Yes	54000	No	89	B	No growth	Growth	No	Lower	Yes	SA
P150	Male	75	Absent	Absent	Present	Absent	Absent	5	No	0	Knee	Yes	52800	No	1	C	No growth	Undetermined	No	Lower	Yes	AA
P151	Male	49	Absent	Present	Present	Absent	Absent	1	No	0	Knee	Yes	52200	No	2	C	No growth	No growth	Yes	Lower	Yes	AA
P152	Male	57	Absent	Present	Present	Absent	Absent	6	No	0	Knee	Yes	51450	No	6	C	No growth	No growth	Yes	Lower	Yes	AA
P153	Male	60	Absent	Absent	Absent	Absent	Absent	2	No	0	Knee	No	50000	No	1	C	No growth	Undetermined	Yes	Lower	Yes	AA
P154	Female	44	Absent	Absent	Absent	Absent	Present	1	No	0	Knee	Yes	49200	No	1	C	No growth	Undetermined	No	Lower	Yes	AA
P156	Male	45	Absent	Absent	Absent	Absent	Absent	0	Yes	0	Ankle	Yes	48200	No	20	C	No growth	Undetermined	Yes	Lower	Yes	AA
P157	Male	91	Absent	Absent	Absent	Absent	Absent	5	No	0	Knee	Yes	48200	No	2	C	No growth	Undetermined	Yes	Lower	Yes	AA
P158	Male	50	Present	Absent	Absent	Absent	Present	2	No	0	Knee	Yes	48000	No	0	C	No growth	Undetermined	No	Lower	Yes	AA
P159	Female	26	Absent	Absent	Absent	Absent	Absent	0	No	0	Knee	No	46980	No	17	C	No growth	No growth	No	Lower	Yes	AA
P160	Female	63	Absent	Absent	Absent	Absent	Absent	3	No	0	Knee	Yes	46800	No	2	C	No growth	Undetermined	Yes	Lower	Yes	AA
P161	Male	40	Absent	Present	Present	Absent	Absent	1	No	0	Knee	Yes	46800	No	1	C	No growth	Undetermined	Yes	Lower	Yes	AA
P163	Male	70	Absent	Absent	Absent	Absent	Absent	3	Yes	23	Knee	No	45540	Yes	42	B	No growth	Growth	No	Lower	Yes	SA
P164	Male	63	Absent	Absent	Absent	Absent	Absent	2	No	0	Knee	No	45000	No	1	C	No growth	Undetermined	No	Lower	No	AA
P165	Male	43	Absent	Absent	Absent	Absent	Absent	0	No	0	Knee	Yes	45000	No	1	C	No growth	Undetermined	No	Lower	No	AA
P166	Male	67	Absent	Present	Present	Absent	Absent	3	No	0	Ankle	Yes	45000	No	1	C	No growth	Undetermined	Yes	Lower	Yes	AA
P167	Male	53	Absent	Present	Absent	Absent	Absent	2	No	0	Knee	Yes	45000	No	1	C	No growth	Undetermined	No	Lower	No	AA
P168	Male	50	Absent	Absent	Present	Absent	Absent	0	No	1	Knee	Yes	44100	No	3	C	No growth	No growth	Yes	Lower	Yes	AA
P171	Female	72	Absent	Absent	Absent	Present	Absent	4	Yes	4	Shoulder	No	42300	No	45	C	No growth	No growth	Yes	Upper	Yes	AA
P172	Male	51	Absent	Absent	Present	Absent	Absent	1	No	0	Knee	Yes	42000	No	2	C	No growth	Undetermined	Yes	Lower	Yes	AA
P173	Male	75	Absent	Present	Absent	Absent	Absent	6	No	0	Knee	Yes	41700	No	11	C	No growth	No growth	Yes	Lower	Yes	AA
P174	Male	21	Absent	Absent	Absent	Absent	Absent	0	No	0	Ankle	Yes	40230	No	2	C	No growth	Undetermined	Yes	Lower	Yes	AA
P175	Male	49	Absent	Present	Present	Absent	Absent	1	No	0	Knee	Yes	40200	No	2	C	No growth	No growth	Yes	Lower	Yes	AA
P176	Female	48	Present	Present	Absent	Absent	Present	2	No	0	Knee	No	39600	No	16	C	No growth	Undetermined	No	Lower	Yes	AA
P178	Male	42	Absent	Absent	Present	Absent	Absent	0	No	0	Knee	No	38700	No	6	C	No growth	Undetermined	Yes	Lower	Yes	AA
P179	Male	49	Present	Present	Present	Absent	Absent	4	No	0	Knee	No	38700	No	2	C	No growth	Undetermined	Yes	Lower	Yes	AA
P180	Male	46	Absent	Absent	Present	Absent	Absent	0	No	0	Knee	Yes	37800	No	1	C	No growth	Undetermined	Yes	Lower	Yes	AA
P181	Male	46	Absent	Absent	Absent	Absent	Absent	0	No	102	Knee	Yes	37600	Yes	46	A	Growth	No growth	No	Lower	Yes	SA
P183	Male	46	Absent	Absent	Present	Absent	Absent	0	No	0	Knee	Yes	36600	No	1	C	No growth	No growth	Yes	Lower	Yes	AA
P185	Male	23	Absent	Absent	Absent	Absent	Absent	0	No	8	Hip	Yes	36000	No	11	C	No growth	Undetermined	Yes	Lower	Yes	SA
P186	Female	67	Present	Present	Absent	Absent	Present	4	Yes	6	Knee	No	36000	Yes	9	C	No growth	No growth	No	Lower	Yes	AA
P187	Female	8	Absent	Absent	Absent	Absent	Absent	0	No	3	Knee	Yes	36000	Yes	10	C	No growth	No growth	No	Lower	Yes	AA
P188	Male	47	Absent	Absent	Absent	Absent	Absent	1	No	0	Ankle	Yes	36000	No	17	C	No growth	No growth	No	Lower	No	AA
P192	Female	50	Absent	Present	Present	Absent	Absent	3	No	0	Knee	Yes	33660	No	1	C	No growth	Undetermined	Yes	Lower	Yes	AA
P193	Male	52	Absent	Absent	Absent	Absent	Absent	1	No	0	Knee	Yes	33000	No	2	C	No growth	Undetermined	Yes	Lower	Yes	AA
P194	Male	59	Present	Absent	Absent	Present	Absent	1	Yes	118	Knee	Yes	32400	Yes	78	C	No growth	No growth	Yes	Lower	Yes	SA
P195	Female	59	Absent	Absent	Absent	Absent	Absent	1	No	0	Knee	No	32400	No	2	C	No growth	Undetermined	No	Lower	Yes	AA
P197	Female	45	Present	Absent	Present	Absent	Present	1	No	0	Knee	No	32000	No	1	C	No growth	Undetermined	No	Lower	Yes	AA
P198	Female	29	Absent	Absent	Absent	Absent	Absent	0	No	0	Knee	Yes	32000	No	2	C	No growth	Undetermined	No	Lower	No	AA
P199	Female	66	Present	Present	Absent	Absent	Present	4	No	0	Knee	No	31600	No	1	C	No growth	Undetermined	No	Lower	Yes	AA
P200	Male	43	Absent	Absent	Absent	Absent	Absent	0	No	0	Knee	Yes	31500	No	1	C	No growth	Undetermined	Yes	Lower	Yes	AA
P201	Male	38	Absent	Absent	Absent	Absent	Absent	0	No	1	Knee	No	30800	No	2	C	No growth	No growth	Yes	Lower	Yes	AA
P202	Male	64	Absent	Absent	Present	Absent	Absent	2	No	0	Knee	Yes	30800	No	1	C	No growth	Undetermined	Yes	Lower	Yes	AA
P205	Male	72	Absent	Absent	Absent	Absent	Absent	3	No	0	Knee	Yes	30100	No	1	C	No growth	Undetermined	Yes	Lower	Yes	AA
P206	Male	47	Absent	Absent	Present	Absent	Absent	0	No	0	Knee	Yes	30000	No	1	C	No growth	Undetermined	Yes	Lower	Yes	AA
P207	Male	51	Absent	Absent	Absent	Absent	Absent	2	No	0	Knee	Yes	30000	No	1	C	No growth	Undetermined	Yes	Lower	Yes	AA
P208	Male	59	Absent	Absent	Absent	Absent	Absent	1	No	12	Hip	No	29700	No	19	C	No growth	No growth	No	Lower	Yes	AA
P209	Female	11	Absent	Absent	Absent	Absent	Absent	0	Yes	35	Knee	Yes	29700	Yes	9	C	No growth	No growth	No	Lower	Yes	SA
P211	Male	83	Absent	Present	Absent	Absent	Absent	5	No	0	Knee	Yes	28800	No	1	C	No growth	Undetermined	Yes	Lower	Yes	AA
P215	Male	46	Absent	Absent	Present	Absent	Absent	1	No	0	Knee	Yes	28000	No	1	C	No growth	No growth	Yes	Lower	Yes	AA
P216	Male	51	Absent	Absent	Present	Absent	Absent	1	No	0	Ankle	Yes	28000	No	1	C	No growth	No growth	Yes	Lower	Yes	AA
P218	Female	62	Absent	Present	Absent	Absent	Present	4	No	0	Knee	Yes	27900	No	1	C	No growth	Undetermined	No	Lower	Yes	AA
P219	Female	52	Absent	Present	Absent	Absent	Absent	2	No	0	Knee	Yes	27400	No	1	C	No growth	Undetermined	Yes	Lower	Yes	AA
P220	Male	77	Absent	Present	Absent	Absent	Absent	6	No	0	Knee	Yes	27300	No	1	C	No growth	Undetermined	Yes	Lower	Yes	AA
P221	Male	46	Absent	Absent	Present	Absent	Absent	1	No	0	Knee	No	27200	No	4	C	No growth	Undetermined	Yes	Lower	Yes	AA
P222	Female	79	Absent	Absent	Absent	Absent	Absent	5	No	0	Knee	Yes	27000	No	1	C	No growth	No growth	No	Lower	Yes	AA
P223	Male	1	Absent	Absent	Absent	Absent	Absent	0	No	3	Ankle	Yes	27000	Yes	4	C	No growth	Undetermined	No	Lower	No	AA
P225	Male	53	Absent	Absent	Absent	Absent	Absent	1	Yes	2	Elbow	No	26600	Yes	7	C	No growth	No growth	No	Upper	Yes	AA
P226	Male	47	Absent	Absent	Present	Absent	Absent	0	No	0	Ankle	Yes	26460	No	1	C	No growth	No growth	Yes	Lower	Yes	AA
P227	Male	48	Absent	Absent	Absent	Absent	Absent	0	No	0	Knee	Yes	26200	No	1	C	No growth	Undetermined	Yes	Lower	Yes	AA
P228	Female	68	Present	Present	Present	Present	Absent	8	No	0	Wrist	No	26100	No	2	C	No growth	Undetermined	No	Upper	Yes	AA
P230	Male	6	Absent	Absent	Absent	Absent	Absent	0	No	50	Knee	Yes	26000	No	21	B	No growth	Growth	No	Lower	Yes	SA
P231	Female	40	Present	Absent	Absent	Absent	Present	0	No	0	Knee	Yes	25800	No	1	C	No growth	Undetermined	No	Lower	Yes	AA
P232	Male	55	Present	Absent	Absent	Absent	Absent	5	Yes	0	Knee	Yes	25400	No	3	C	No growth	No growth	Yes	Lower	Yes	AA
P233	Female	71	Absent	Present	Absent	Absent	Absent	6	No	2	Knee	Yes	25200	No	3	C	No growth	No growth	Yes	Lower	Yes	AA
P234	Male	65	Absent	Absent	Absent	Absent	Absent	2	No	0	Knee	No	25020	No	1	C	No growth	No growth	Yes	Lower	Yes	AA
P235	Male	56	Absent	Absent	Present	Absent	Absent	2	No	0	Knee	Yes	25000	No	1	C	No growth	Undetermined	Yes	Lower	Yes	AA
P236	Male	73	Absent	Absent	Absent	Absent	Absent	3	No	0	Ankle	Yes	23800	No	1	C	No growth	No growth	Yes	Lower	Yes	AA
P237	Female	51	Absent	Absent	Absent	Absent	Absent	1	No	0	Knee	Yes	23760	No	1	C	No growth	Undetermined	Yes	Lower	Yes	AA
P238	Male	33	Absent	Absent	Absent	Absent	Absent	0	No	0	Knee	Yes	23730	No	2	C	No growth	Undetermined	No	Lower	No	AA
P239	Male	28	Absent	Absent	Absent	Absent	Absent	0	No	1	Knee	Yes	23600	No	2	C	No growth	No growth	Yes	Lower	Yes	AA
P240	Male	80	Absent	Absent	Present	Absent	Absent	6	No	0	Knee	Yes	23500	No	8	C	No growth	No growth	Yes	Lower	Yes	AA
P241	Male	43	Absent	Present	Present	Absent	Absent	2	Yes	42	Knee	Yes	23400	No	32	C	No growth	No growth	No	Lower	Yes	AA
P242	Male	48	Absent	Absent	Absent	Absent	Absent	1	No	0	Knee	Yes	22800	No	1	C	No growth	Undetermined	Yes	Lower	Yes	AA
P244	Male	56	Absent	Present	Present	Absent	Absent	3	No	0	Knee	No	22000	No	4	C	No growth	No growth	No	Lower	Yes	AA
P245	Male	55	Absent	Present	Absent	Absent	Absent	4	No	0	Ankle	Yes	21600	No	1	C	No growth	Undetermined	Yes	Lower	Yes	AA
P246	Male	56	Absent	Absent	Present	Absent	Absent	1	No	0	Knee	No	21000	No	1	C	No growth	Undetermined	Yes	Lower	Yes	AA
P247	Male	34	Absent	Absent	Absent	Absent	Absent	0	No	0	Knee	Yes	20400	No	1	C	No growth	Undetermined	Yes	Lower	Yes	AA
P248	Male	59	Absent	Absent	Present	Absent	Absent	1	No	0	Knee	Yes	20400	No	1	C	No growth	Undetermined	Yes	Lower	Yes	AA
P251	Male	43	Present	Absent	Absent	Absent	Present	0	No	0	Elbow	Yes	18900	No	1	C	No growth	Undetermined	No	Upper	Yes	AA
P252	Male	65	Absent	Present	Present	Absent	Absent	3	No	0	Knee	Yes	18900	No	1	C	No growth	No growth	Yes	Lower	Yes	AA
P253	Male	45	Absent	Present	Present	Absent	Absent	4	No	0	Knee	No	18800	No	4	C	No growth	Undetermined	Yes	Lower	Yes	AA
P254	Male	34	Absent	Absent	Absent	Absent	Present	0	No	0	Knee	Yes	18270	No	1	C	No growth	Undetermined	No	Lower	Yes	AA
P255	Male	48	Absent	Absent	Present	Absent	Absent	1	No	0	Knee	Yes	18000	No	1	C	No growth	Undetermined	No	Lower	Yes	AA
P256	Male	1	Absent	Absent	Absent	Absent	Absent	0	No	90	Knee	Yes	18000	Yes	21	C	No growth	No growth	No	Lower	Yes	SA
P257	Male	69	Absent	Present	Absent	Absent	Absent	8	Yes	90	Knee	Yes	18000	No	150	C	No growth	No growth	Yes	Lower	Yes	AA
P260	Female	30	Absent	Absent	Absent	Absent	Absent	0	Yes	0	Knee	Yes	17200	No	4	C	No growth	No growth	No	Lower	Yes	AA
P261	Male	30	Absent	Absent	Absent	Absent	Absent	0	No	5	Ankle	Yes	17200	No	1	C	No growth	No growth	Yes	Lower	Yes	AA
P262	Male	73	Absent	Absent	Present	Absent	Absent	3	No	0	Knee	Yes	17000	No	1	C	No growth	Undetermined	Yes	Lower	Yes	AA
P263	Female	29	Absent	Present	Absent	Absent	Absent	1	No	180	Knee	Yes	16400	Yes	30	A	Growth	Growth	No	Lower	Yes	SA
P265	Male	57	Absent	Absent	Present	Absent	Absent	1	No	0	Knee	Yes	16200	No	3	C	No growth	No growth	Yes	Lower	Yes	AA
P266	Male	51	Absent	Absent	Present	Absent	Absent	1	No	0	Knee	Yes	16110	No	1	C	No growth	No growth	Yes	Lower	Yes	AA
P267	Male	46	Absent	Absent	Absent	Absent	Absent	0	No	0	Knee	Yes	15840	No	1	C	No growth	Undetermined	Yes	Lower	Yes	AA
P268	Male	62	Absent	Absent	Present	Absent	Absent	3	No	0	Knee	Yes	15800	No	1	C	No growth	Undetermined	Yes	Lower	Yes	AA
P269	Male	49	Absent	Absent	Present	Absent	Absent	0	Yes	14	Knee	Yes	15300	No	7	C	No growth	Undetermined	Yes	Lower	Yes	AA
P270	Male	40	Absent	Absent	Absent	Absent	Absent	0	No	0	Ankle	Yes	15200	No	1	C	No growth	Undetermined	No	Lower	No	AA
P271	Male	59	Absent	Present	Absent	Absent	Absent	2	No	0	Knee	Yes	15030	No	1	C	No growth	Undetermined	Yes	Lower	Yes	AA
P272	Male	54	Absent	Present	Absent	Absent	Absent	3	No	0	Knee	Yes	15000	No	1	C	No growth	Undetermined	Yes	Lower	Yes	AA
P273	Male	46	Absent	Absent	Absent	Absent	Absent	0	No	0	Knee	Yes	15000	No	1	C	No growth	Undetermined	Yes	Lower	Yes	AA
P274	Male	31	Absent	Absent	Absent	Absent	Absent	0	No	0	Knee	No	15000	No	1	C	No growth	Undetermined	No	Lower	Yes	AA
P275	Male	36	Absent	Absent	Present	Absent	Absent	0	No	0	Ankle	Yes	14985	No	1	C	No growth	Undetermined	No	Lower	Yes	AA
P276	Female	72	Absent	Present	Present	Absent	Absent	4	No	0	Knee	Yes	14600	No	1	C	No growth	No growth	Yes	Lower	Yes	AA
P278	Male	64	Absent	Absent	Present	Absent	Absent	2	No	0	Knee	Yes	14400	No	1	C	No growth	Undetermined	Yes	Lower	Yes	AA
P279	Male	76	Absent	Absent	Absent	Absent	Absent	3	No	0	Knee	Yes	14260	No	1	C	No growth	Undetermined	Yes	Lower	Yes	AA
P280	Female	11	Absent	Absent	Absent	Absent	Absent	0	No	0	Knee	Yes	14000	No	24	C	No growth	No growth	Yes	Lower	Yes	AA
P282	Male	43	Absent	Present	Absent	Absent	Absent	1	No	0	Knee	Yes	13940	No	3	C	No growth	No growth	No	Lower	Yes	AA
P283	Female	44	Absent	Absent	Absent	Absent	Absent	0	No	0	Knee	Yes	13600	No	1	C	No growth	Undetermined	No	Lower	Yes	AA
P285	Male	6	Absent	Absent	Absent	Absent	Absent	0	Yes	28	Knee	Yes	13050	Yes	9	C	No growth	No growth	No	Lower	Yes	SA
P286	Male	27	Absent	Absent	Absent	Absent	Absent	0	No	5	Knee	No	12700	No	6	C	No growth	Undetermined	No	Lower	No	AA
P287	Female	30	Present	Absent	Absent	Absent	Present	0	No	0	Knee	Yes	12700	No	1	C	No growth	Undetermined	No	Lower	Yes	AA
P288	Male	39	Absent	Absent	Present	Absent	Absent	0	No	0	Knee	Yes	12450	No	1	C	No growth	Undetermined	Yes	Lower	Yes	AA
P289	Female	64	Absent	Present	Absent	Absent	Present	4	No	0	Elbow	Yes	12330	No	1	C	No growth	Undetermined	Yes	Upper	Yes	AA
P290	Male	32	Absent	Absent	Absent	Absent	Absent	0	No	7	Ankle	Yes	12000	No	10	B	No growth	No growth	No	Lower	Yes	SA
P291	Male	50	Absent	Absent	Absent	Absent	Present	1	No	0	Knee	Yes	12000	No	1	C	No growth	Undetermined	No	Lower	Yes	AA
P292	Male	34	Absent	Absent	Absent	Absent	Absent	0	No	0	Ankle	Yes	11830	No	1	C	No growth	Undetermined	Yes	Lower	Yes	AA
P293	Male	78	Absent	Present	Present	Absent	Absent	4	No	0	Elbow	Yes	11800	No	1	C	No growth	Undetermined	Yes	Upper	Yes	AA
P295	Female	82	Absent	Absent	Absent	Absent	Absent	6	No	0	Knee	Yes	11790	No	50	C	No growth	Undetermined	No	Lower	No	AA
P296	Male	29	Absent	Absent	Absent	Absent	Absent	0	No	0	Knee	Yes	11640	No	1	C	No growth	No growth	No	Lower	No	AA
P297	Female	19	Absent	Absent	Absent	Absent	Absent	0	No	0	Knee	No	10800	No	7	C	No growth	Undetermined	No	Lower	No	AA
P298	Male	19	Absent	Absent	Absent	Absent	Absent	0	No	0	Knee	Yes	10800	No	1	C	No growth	No growth	No	Lower	No	AA
P299	Male	38	Absent	Absent	Present	Absent	Absent	0	No	0	Knee	Yes	10740	No	1	C	No growth	Undetermined	Yes	Lower	Yes	AA
P301	Male	72	Absent	Present	Present	Absent	Absent	4	No	0	Knee	Yes	10600	No	5	C	No growth	Undetermined	Yes	Lower	Yes	AA
P302	Female	62	Absent	Present	Present	Absent	Absent	3	No	0	Knee	Yes	10350	No	6	C	No growth	No growth	Yes	Lower	Yes	AA
P303	Female	29	Absent	Absent	Absent	Absent	Absent	0	Yes	14	Knee	Yes	10350	No	15	C	No growth	No growth	No	Lower	Yes	SA
P304	Female	43	Absent	Absent	Absent	Absent	Absent	0	No	0	Knee	Yes	9700	No	1	C	No growth	No growth	No	Lower	No	AA
P305	Male	29	Absent	Absent	Absent	Absent	Absent	0	Yes	42	Knee	Yes	9600	Yes	14	C	No growth	Undetermined	No	Lower	Yes	SA
P307	Male	67	Absent	Absent	Absent	Absent	Present	3	No	0	Wrist	No	9000	No	3	C	No growth	No growth	No	Upper	Yes	AA
P309	Female	23	Absent	Absent	Absent	Absent	Absent	0	No	0	Knee	Yes	8730	No	1	C	No growth	Undetermined	No	Lower	No	AA
P310	Male	60	Absent	Absent	Present	Absent	Absent	2	No	0	Knee	Yes	8100	No	1	C	No growth	Undetermined	Yes	Lower	Yes	AA
P311	Male	6	Absent	Absent	Absent	Absent	Present	0	No	0	Hip	No	8100	No	1	C	No growth	Undetermined	No	Lower	Yes	AA
P312	Female	21	Absent	Absent	Absent	Absent	Absent	0	No	0	Knee	Yes	8100	No	1	C	No growth	Undetermined	No	Lower	No	AA
P313	Female	70	Absent	Present	Present	Absent	Absent	6	No	0	Knee	Yes	7920	No	1	C	No growth	No growth	Yes	Lower	Yes	AA
P314	Male	63	Absent	Absent	Present	Absent	Absent	2	No	0	Knee	Yes	7830	No	1	C	No growth	No growth	No	Lower	No	AA
P315	Male	46	Absent	Absent	Present	Absent	Absent	0	No	0	Knee	Yes	7830	No	1	C	No growth	No growth	No	Lower	Yes	AA
P317	Female	45	Absent	Absent	Absent	Absent	Present	0	No	0	Knee	No	7200	No	2	C	No growth	Undetermined	No	Lower	Yes	AA
P318	Female	48	Absent	Absent	Absent	Absent	Absent	0	No	0	Knee	Yes	7020	No	4	C	No growth	Undetermined	No	Lower	Yes	AA
P322	Male	53	Absent	Absent	Absent	Absent	Absent	1	No	0	Knee	No	6330	No	5	C	No growth	No growth	No	Lower	No	AA
P323	Male	39	Absent	Absent	Absent	Absent	Present	0	No	0	Hip	No	6300	No	5	C	No growth	Undetermined	No	Lower	Yes	AA
P326	Female	42	Absent	Absent	Absent	Absent	Absent	0	No	0	Knee	Yes	5600	No	1	C	No growth	No growth	No	Lower	No	AA
P327	Male	40	Absent	Absent	Absent	Absent	Absent	0	No	0	Knee	Yes	5400	No	1	C	No growth	Undetermined	No	Lower	No	AA
P328	Male	63	Absent	Absent	Absent	Absent	Absent	2	Yes	112	Hip	Yes	5400	Yes	83	B	No growth	Growth	No	Lower	Yes	SA
P331	Male	47	Absent	Absent	Absent	Absent	Absent	0	No	0	Elbow	Yes	5220	No	1	C	No growth	Undetermined	Yes	Upper	Yes	AA
P332	Male	1	Absent	Absent	Absent	Absent	Absent	0	Yes	21	Knee	Yes	5000	Yes	23	A	Growth	No growth	No	Lower	Yes	SA
P333	Female	15	Absent	Absent	Absent	Absent	Present	0	No	0	Knee	Yes	4900	No	1	C	No growth	Undetermined	No	Lower	Yes	AA
P334	Male	65	Present	Absent	Absent	Absent	Present	2	No	0	Knee	Yes	4860	No	1	C	No growth	Undetermined	No	Lower	Yes	AA
P335	Male	46	Absent	Absent	Present	Absent	Absent	0	No	0	Knee	Yes	4500	No	2	C	No growth	Undetermined	No	Lower	Yes	AA
P336	Male	67	Present	Absent	Absent	Absent	Present	2	No	0	Knee	Yes	4482	No	1	C	No growth	Undetermined	No	Lower	Yes	AA
P337	Female	21	Absent	Absent	Absent	Absent	Absent	0	Yes	10	Knee	Yes	4100	No	6	C	No growth	No growth	No	Lower	No	AA
P338	Female	66	Absent	Absent	Absent	Present	Absent	2	No	0	Knee	Yes	4050	No	1	C	No growth	Undetermined	No	Lower	No	AA
P339	Female	65	Absent	Present	Absent	Absent	Absent	7	No	5	Knee	Yes	4000	No	3	C	No growth	No growth	No	Lower	No	AA
P340	Male	80	Absent	Absent	Present	Absent	Present	4	No	0	Knee	No	3870	No	1	C	No growth	Undetermined	Yes	Lower	Yes	AA
P341	Male	55	Absent	Absent	Absent	Absent	Absent	1	No	0	Knee	Yes	3870	No	1	C	No growth	Undetermined	No	Lower	Yes	AA
P342	Female	66	Absent	Absent	Absent	Absent	Present	3	No	0	Knee	Yes	3800	No	1	C	No growth	Undetermined	No	Lower	Yes	AA
P344	Female	75	Absent	Absent	Absent	Absent	Absent	3	No	0	Knee	Yes	3600	No	1	C	No growth	Undetermined	No	Lower	Yes	AA
P345	Male	60	Absent	Absent	Present	Absent	Absent	4	No	0	Knee	Yes	3600	No	1	C	No growth	Undetermined	Yes	Lower	Yes	AA
P346	Male	49	Present	Absent	Absent	Absent	Present	0	No	0	Knee	Yes	3600	No	1	C	No growth	Undetermined	No	Lower	Yes	AA
P347	Male	79	Absent	Absent	Absent	Absent	Absent	3	No	0	Elbow	No	3450	No	1	C	No growth	Undetermined	Yes	Upper	Yes	AA
P348	Male	70	Absent	Absent	Present	Absent	Absent	3	Yes	0	Knee	Yes	3420	No	1	C	No growth	Undetermined	Yes	Lower	Yes	AA
P349	Female	64	Present	Present	Absent	Absent	Present	7	No	0	Knee	No	3320	No	3	C	No growth	Undetermined	No	Lower	Yes	AA
P350	Male	28	Absent	Absent	Absent	Absent	Absent	0	Yes	0	Knee	No	3200	No	1	C	No growth	No growth	No	Lower	No	AA
P352	Male	62	Absent	Present	Absent	Absent	Present	5	Yes	0	Ankle	Yes	2800	No	14	C	No growth	Undetermined	No	Lower	Yes	AA
P353	Male	55	Absent	Present	Absent	Absent	Absent	3	No	42	Knee	No	2700	Yes	60	A	Growth	Undetermined	Yes	Lower	Yes	SA
P358	Male	53	Present	Absent	Present	Absent	Present	2	No	0	Elbow	No	2490	No	1	C	No growth	Undetermined	Yes	Upper	Yes	AA
P359	Male	76	Absent	Absent	Absent	Absent	Present	3	No	5	Knee	No	2430	No	5	C	No growth	No growth	No	Lower	Yes	AA
P360	Female	45	Present	Absent	Absent	Absent	Present	3	No	0	Knee	Yes	2430	No	1	C	No growth	Undetermined	No	Lower	Yes	AA
P363	Female	44	Absent	Absent	Absent	Absent	Present	0	No	0	Knee	Yes	2160	No	1	C	No growth	Undetermined	No	Lower	Yes	AA
P365	Male	44	Absent	Present	Absent	Absent	Absent	1	Yes	0	Ankle	Yes	1950	No	3	C	No growth	No growth	No	Lower	Yes	AA
P366	Female	33	Absent	Absent	Absent	Absent	Absent	0	No	0	Knee	Yes	1900	No	1	C	No growth	Undetermined	No	Lower	No	AA
P367	Male	66	Present	Absent	Absent	Absent	Present	3	No	0	Knee	Yes	1890	No	1	C	No growth	Undetermined	No	Lower	Yes	AA
P368	Male	67	Absent	Absent	Absent	Present	Absent	4	No	0	Elbow	Yes	1860	No	9	C	No growth	Undetermined	No	Upper	No	AA
P369	Female	29	Absent	Absent	Absent	Absent	Absent	0	Yes	0	Knee	Yes	1820	No	1	C	No growth	No growth	No	Lower	No	AA
P370	Female	22	Absent	Absent	Absent	Absent	Absent	0	No	0	Ankle	No	1800	No	1	C	No growth	No growth	No	Lower	No	AA
P371	Male	60	Absent	Absent	Present	Absent	Absent	2	No	0	Knee	Yes	1800	No	1	C	No growth	Undetermined	Yes	Lower	Yes	AA
P372	Male	51	Absent	Absent	Absent	Absent	Absent	3	No	0	Knee	Yes	1760	No	1	C	No growth	Undetermined	Yes	Lower	Yes	AA
P374	Female	50	Absent	Absent	Absent	Absent	Absent	2	No	0	Knee	Yes	1600	No	10	C	No growth	Undetermined	No	Lower	No	AA
P375	Male	47	Absent	Absent	Absent	Absent	Absent	0	No	0	Knee	Yes	1600	No	1	C	No growth	Undetermined	No	Lower	No	AA
P376	Female	32	Absent	Absent	Absent	Absent	Absent	0	No	0	Knee	No	1600	No	3	C	No growth	No growth	No	Lower	Yes	AA
P379	Male	80	Absent	Absent	Absent	Absent	Absent	5	No	0	Knee	Yes	1260	No	2	C	No growth	Undetermined	No	Lower	No	AA
P380	Female	32	Absent	Absent	Absent	Absent	Absent	0	No	28	Knee	Yes	1250	Yes	22	B	No growth	No growth	No	Lower	Yes	SA
P381	Male	45	Absent	Absent	Absent	Absent	Absent	2	No	14	Knee	Yes	1200	Yes	15	B	No growth	No growth	No	Lower	Yes	SA
P382	Female	70	Absent	Absent	Present	Absent	Absent	5	No	0	Knee	Yes	1200	No	2	C	No growth	No growth	Yes	Lower	Yes	AA
P383	Male	43	Absent	Present	Present	Absent	Absent	1	No	0	Knee	Yes	1150	No	3	C	No growth	Undetermined	Yes	Lower	Yes	AA
P384	Male	69	Absent	Absent	Present	Absent	Absent	4	Yes	0	Knee	Yes	1150	No	85	C	No growth	No growth	Yes	Lower	Yes	AA
P385	Male	73	Absent	Present	Present	Absent	Absent	4	No	0	Knee	Yes	1110	No	6	C	No growth	No growth	No	Lower	Yes	AA
P386	Male	63	Absent	Present	Absent	Absent	Absent	7	No	0	Knee	Yes	1100	No	1	C	No growth	Undetermined	No	Lower	No	AA
P387	Female	35	Absent	Absent	Absent	Absent	Absent	0	No	0	Knee	Yes	1090	No	7	C	No growth	Undetermined	No	Lower	No	AA
P391	Male	42	Absent	Present	Absent	Absent	Absent	6	Yes	12	Ankle	Yes	1000	No	13	C	No growth	No growth	No	Lower	No	AA
P394	Female	48	Absent	Present	Absent	Absent	Absent	1	No	0	Knee	Yes	810	No	1	C	No growth	Undetermined	No	Lower	No	AA
P395	Female	44	Absent	Present	Absent	Absent	Absent	2	No	0	Knee	Yes	780	No	1	C	No growth	Undetermined	Yes	Lower	Yes	AA
P396	Male	37	Absent	Absent	Absent	Absent	Absent	1	No	0	Knee	Yes	760	No	1	C	No growth	Undetermined	No	Lower	No	AA
P397	Male	77	Absent	Absent	Absent	Absent	Absent	5	Yes	0	Knee	Yes	760	No	63	C	No growth	No growth	No	Lower	No	AA
P398	Male	42	Absent	Present	Absent	Absent	Absent	2	No	0	Knee	Yes	760	No	1	C	No growth	No growth	No	Lower	No	AA
P399	Male	52	Absent	Present	Absent	Absent	Absent	3	Yes	105	Elbow	No	730	No	105	B	No growth	Growth	No	Upper	Yes	SA
P400	Female	35	Absent	Absent	Absent	Absent	Absent	0	Yes	0	Knee	Yes	720	No	4	C	No growth	Undetermined	No	Lower	No	AA
P401	Male	30	Absent	Absent	Absent	Absent	Absent	0	Yes	2	Knee	Yes	720	Yes	3	C	No growth	Undetermined	No	Lower	No	AA
P402	Female	42	Absent	Absent	Absent	Absent	Absent	0	No	0	Knee	Yes	720	No	1	C	No growth	Undetermined	No	Lower	No	AA
P404	Female	75	Absent	Absent	Absent	Absent	Absent	3	No	0	Knee	Yes	660	No	2	C	No growth	Undetermined	No	Lower	Yes	AA
P405	Male	48	Absent	Absent	Absent	Absent	Absent	0	No	0	Knee	Yes	620	No	12	C	No growth	Undetermined	No	Lower	No	AA
P410	Male	48	Absent	Absent	Absent	Absent	Absent	1	No	0	Knee	Yes	555	No	1	C	No growth	Undetermined	Yes	Lower	Yes	AA
P412	Male	57	Absent	Absent	Present	Absent	Absent	2	No	0	Knee	No	540	No	1	C	No growth	Undetermined	No	Lower	No	AA
P415	Male	48	Absent	Absent	Absent	Absent	Absent	0	No	0	Knee	Yes	450	No	1	C	No growth	Undetermined	No	Lower	No	AA
P417	Male	27	Absent	Absent	Absent	Absent	Absent	0	No	0	Knee	Yes	380	No	21	C	No growth	Undetermined	No	Lower	No	AA
P419	Male	43	Absent	Absent	Absent	Absent	Absent	0	Yes	0	Knee	Yes	370	No	1	C	No growth	Undetermined	No	Lower	No	AA
P420	Male	36	Absent	Absent	Absent	Absent	Absent	1	No	0	Knee	Yes	360	No	1	C	No growth	Undetermined	No	Lower	No	AA
P421	Male	45	Absent	Absent	Absent	Absent	Absent	0	Yes	10	Knee	Yes	350	No	22	C	No growth	No growth	No	Lower	No	AA
P422	Female	24	Absent	Absent	Absent	Absent	Absent	0	No	3	Knee	Yes	325	No	3	C	No growth	No growth	No	Lower	No	AA
P424	Male	64	Absent	Absent	Absent	Absent	Absent	2	No	0	Knee	Yes	320	No	1	C	No growth	Undetermined	No	Lower	No	AA
P425	Female	48	Absent	Absent	Absent	Absent	Absent	0	No	0	Knee	Yes	316	No	1	C	No growth	Undetermined	No	Lower	No	AA
P426	Female	75	Absent	Absent	Absent	Absent	Present	3	No	0	Knee	No	300	No	3	C	No growth	Undetermined	No	Lower	Yes	AA
P427	Male	36	Absent	Absent	Absent	Absent	Absent	0	No	2	Knee	Yes	300	No	2	C	No growth	Undetermined	No	Lower	No	AA
P429	Female	67	Absent	Present	Absent	Absent	Absent	5	No	5	Knee	Yes	280	No	8	C	No growth	No growth	No	Lower	No	AA
P431	Male	52	Absent	Absent	Present	Absent	Absent	1	No	0	Knee	Yes	270	No	2	C	No growth	Undetermined	Yes	Lower	Yes	AA
P432	Female	45	Absent	Absent	Absent	Absent	Absent	0	No	0	Knee	Yes	260	No	2	C	No growth	Undetermined	No	Lower	No	AA
P434	Male	65	Present	Absent	Absent	Absent	Present	2	No	0	Knee	Yes	250	No	1	C	No growth	Undetermined	No	Lower	Yes	AA
P436	Male	83	Absent	Absent	Absent	Present	Absent	10	No	0	Knee	Yes	220	No	1	C	No growth	Undetermined	No	Lower	Yes	AA
P437	Male	34	Absent	Absent	Absent	Absent	Absent	0	No	0	Knee	Yes	216	No	1	C	No growth	Undetermined	No	Lower	No	AA
P438	Female	65	Absent	Absent	Absent	Absent	Absent	2	No	0	Knee	Yes	200	No	14	C	No growth	Undetermined	No	Lower	No	AA
P439	Male	13	Absent	Absent	Absent	Absent	Absent	0	No	0	Knee	Yes	183	No	14	C	No growth	No growth	No	Lower	Yes	AA
P440	Male	36	Absent	Absent	Absent	Absent	Absent	1	No	0	Knee	Yes	160	No	8	C	No growth	Undetermined	No	Lower	No	AA
P442	Female	43	Absent	Absent	Present	Absent	Absent	0	No	0	Knee	Yes	155	No	1	C	No growth	Undetermined	No	Lower	No	AA
P443	Female	42	Absent	Present	Absent	Absent	Absent	0	No	0	Knee	Yes	150	No	1	C	No growth	Undetermined	No	Lower	No	AA
P444	Female	30	Absent	Present	Absent	Absent	Absent	1	Yes	90	Knee	Yes	150	No	90	C	No growth	Growth	No	Lower	No	AA
P446	Female	59	Absent	Absent	Absent	Absent	Absent	1	No	0	Knee	Yes	138	No	1	C	No growth	Undetermined	No	Lower	No	AA
P447	Male	72	Absent	Present	Absent	Absent	Absent	4	No	0	Knee	Yes	132	No	1	C	No growth	Undetermined	No	Lower	No	AA
P448	Female	47	Absent	Present	Absent	Absent	Absent	6	Yes	0	Knee	Yes	121	No	39	C	No growth	Undetermined	No	Lower	No	AA
P453	Female	40	Absent	Present	Absent	Absent	Absent	5	No	0	Knee	Yes	100	No	2	C	No growth	Undetermined	No	Lower	Yes	AA
P454	Male	72	Absent	Present	Absent	Absent	Absent	4	No	0	Knee	Yes	99	No	1	C	No growth	Undetermined	No	Lower	No	AA
P455	Female	62	Absent	Absent	Absent	Absent	Absent	2	No	5	Shoulder	Yes	91	Yes	6	C	No growth	No growth	No	Upper	No	AA
P456	Male	57	Absent	Present	Absent	Absent	Absent	7	Yes	56	Knee	Yes	90	Yes	56	C	No growth	No growth	No	Lower	Yes	SA
P460	Male	37	Absent	Present	Absent	Absent	Absent	1	Yes	149	Ankle	No	63	No	65	C	No growth	Growth	No	Lower	No	AA
P461	Male	42	Absent	Absent	Absent	Absent	Absent	0	No	0	Knee	Yes	60	No	1	C	No growth	Undetermined	No	Lower	No	AA
P463	Female	60	Present	Absent	Absent	Absent	Absent	4	No	0	Knee	No	55	No	1	C	No growth	Undetermined	Yes	Lower	Yes	AA
P464	Male	52	Absent	Absent	Absent	Absent	Absent	1	No	0	Knee	Yes	54	No	1	C	No growth	Undetermined	No	Lower	No	AA
P465	Male	26	Absent	Absent	Absent	Absent	Absent	0	Yes	10	Knee	Yes	50	No	44	C	No growth	No growth	No	Lower	No	AA
P466	Male	57	Absent	Present	Absent	Absent	Absent	11	Yes	223	Knee	No	50	No	148	B	No growth	Growth	No	Lower	Yes	SA
P476	Male	46	Absent	Absent	Absent	Absent	Absent	1	No	0	Knee	Yes	17	No	2	C	No growth	No growth	No	Lower	No	AA
P477	Male	45	Absent	Absent	Present	Absent	Absent	0	No	0	Knee	Yes	13	No	1	C	No growth	Undetermined	Yes	Lower	Yes	AA
